# Supplementary material for: Transcription Factor SiDi19-3 Enhances Salt Tolerance of Foxtail Millet and Arabidopsis
Source: Int J Mol Sci. 2023 Jan 30;24(3):2592. doi: 10.3390/ijms24032592 (PMC9917086; doi:10.3390/ijms24032592)
Supplement: Supplementary file 1 [file ijms-24-02592-s001.zip]

Archive with 3 entries (3 files):
- Table S1. Identification of Di19 genes from foxtail millet.pdf
- Table S2. Analysis of various response elements in promoter regions..pdf
- Table S3. Primers and DNA sequences used in this article.xlsx
