# Supplementary material for: Transcription Factor SiDi19-3 Enhances Salt Tolerance of Foxtail Millet and Arabidopsis
Source: Int J Mol Sci. 2023 Jan 30;24(3):2592. doi: 10.3390/ijms24032592 (PMC9917086; doi:10.3390/ijms24032592)
Supplement: Supplementary file 1 [file ijms-24-02592-s001.zip › Table S3. Primers and DNA sequences used in this article.xlsx]

## Sheet: Sheet1
Name	Sequences (5′-3′)	Purpose
SiDi9-3-pROK II-GFP	F: gagaacacgggggactctagaATGGCAATCGAAGATGAATCG	Overexpression line & GFP
	R: gcccttgctcaccatggtaccCTAGAACTCCACCATGAGGCTGC
SiDi9-3-1305.1	F: actcttgaccatggtagatctATGGCAATCGAAGATGAATCG	Overexpression line
	R: ctggtcaccaattcacacgtgCTAGAACTCCACCATGAGGCTGC
UBQ10-QRT	F: GCCAAGATCCAGGACAAGG	RT-qPCR
	R: CGCAGGACCAAGTGAAGAG
GAPDH -QRT	F: TTGGTGACAACAGGTCAAGCA
	R: AAACTTGTCGCTCAATGCAATC
CBL1-QRT	F: GAAGATGCAGACGTGAATC
	R: CCTCCGAATGGAAGACAA
CBL2-QRT	F: CTTGCTGAATCTGGAATGAA
	R: GAAGGCTGGGATGTCTAA
CBL3-QRT	F: GCAGCAAGGTTTCATAGAG
	R: AAGGATGCCTGAGAACAA
CBL4-QRT	F: TCTTCACGAATCCGAACT
	R: TTCTTGATGAGCGATGGA
CBL5-QRT	F: AAAGATGGGATAATAGATTTGGAA
	R: TTACCGGAGAAAGGTTGG
CBL6-QRT	F: GTGATTGAGAGCATCATAGAC
	R: TGAAGGCTCATGTTCTGTA
CBL7-QRT	F: TAAGCAGCAAGGTTTTATCG
	R: ACTAGGTCCATCCACTCT
CBL8-QRT	F: AGACTTAGAACTCTCGGAAG
	R: GAGGATTGAAGGATTCTTAGC
CBL9-QRT	F: GGCTGATGATACAATAGAGATG
	R: CCTGAGATACGGAAGAGTC
CBL10-QRT	F: TTAGTAAGGATGAATGGAATGTC
	R: AGTCTTCAACCTCAGTGTT
SOS1-QRT	F: TCAGCCAAATCAGAAAGTTC
	R: TCTCACAACGATTCCTTCA
SOS2-QRT	F: CAGTTAGCTGTTGTGATAGAG
	R: CTTCTGTTGCCCTCCATA
SiNHX1-QRT	F: TGTCATCAGTCAGAAGTCAT
	R: CCAACAAAGGTCTCAAGAAA
SiNHX2-QRT	F: TTCACTACTACTACAGCCATT
	R: TCATCTCCAACAACATCCA
SiNHX3-QRT	F: GTTCTAACTGTACTTCTTATTGGA
	R: TGATAACGGTTGCTGTCT
SiNHX4-QRT	F: AGAGTGACAACCAAGCAT
	R: CGCATCCATACCAACATAC
SiNHX5-QRT	F: TGGTGAAGGTGTTGTTAATG
	R: AGTATTGTGCTGGTGAAGA
SiNHX6-QRT	F: CGGCGTTCTAATATCAACAT
	R: AAGCAGTCCACCAAGTAA
SiNHX7-QRT	F: GACATTGATAAGTGGAAGACAT
	R: ACACGAGCAGAATGATGA
SiNHX8-QRT	F: AGAGTGACAACCAAGCAT
	R: CGCATCCATACCAACATAC
SiNHX9-QRT	F: CACACTATACCTGGCATAATG
	R: ACCGACAATCTTCCACTT
SiCBL1-QRT	F: CAGGGAGACCGTCTTTAGCG
	R: CCTCCTTGTTGATCAGCCCA
SiCBL2-QRT	F: TTGACATACCCAATCGGCCA
	R: AAGAAGATTAGCAGCGCCGT
SiCBL3-QRT	F: AGGAGGCTGACACAAAGCAT
	R: TGCTGAAGAACATGACACTCC
SiCBL4QRT	F: ATCTCAAGCGGAATGGGGTG
	R: ATCGGAGAAGACAGCGTTCG
SiCBL5-QRT	F: GGGGTGCATACCAACAAAGC
	R: AGCCCTTGCTGCTGAAACAT
SiCBL6-QRT	F: ATGGAGTCAGAGGTGGAGCT
	R: CGCACCACAAAAGCTTTCCA
SiCBL7-QRT	F: AAAAGGAGCCACTACCACCG
	R: GTCGATGATGGAGCAGCTGA
SiSOS1-QRT	F: TTCTTGGTGATAGTGAGGTT
	R: TGTGTCAATACGGAATATGTG
SiSOS2-QRT	F: GGAGGTAACTCACAAGGAT
	R: CCATAGACTCAGCAACAAC
SiACTIN7 -QRT	F: TATGGGTCATCAACAGCTTGTC
	R: GTAGTCCCTCGTGATGAGATCC
18S rRNA-QRT	F: GAGTTCGCAATATGGAGATG
	R: CACAACAGCCAATGATTCA
SiDi19-1-QRT	F: ATGAGCACCCTTTTGAGTCTAA
	R: AAGCACCTTTAAGTAGGTCTCC
SiDi19-2-QRT	F: TACTGCTACGAGGACCACGA
	R: GGGAAGCTAAGGCCAAACGA
SiDi19-3-QRT	F: TGGACTTGATAGGACACTTGAC
	R: TAGGATGATCCACCGAGAAATG
SiDi19-4-QRT	F: CTGTGCCACATGGAGGATGA
	R: ACGTGACCCAGACAAACCTT
SiDi19-5-QRT	F: GGTTACTTGTTCAAGAACGGTC
	R: TACTTGATCTGTGGCTATGACC
SiDi19-6-QRT	F: GAGCCCCAGCATTACAGGAT
	R: GCCTTTCTTCTGCACCTCTGA
SiDi9-3-BD	F: catatggccatggaggccgaattcATGGCAATCGAAGATGAATCG	Y2H
	R: tgcggccgctgcaggtcgacggatccCTAGAACTCCACCATGAGGCTGC
SiPLATZ12-AD	F: atggccatggaggccatggaattcATGGCAATCGAAGATGAATCGCCGCAG
	R: tgcagctcgagctcgatggatccCTAGAACTCCACCATGAGGCTGCCGAA
SiDi9-3-nYFP	F: tggcgcgccactagtggatccATGGCAATCGAAGATGAATCG	BiFC
	R: cccgggagcggtaccctcgagCTAGAACTCCACCATGAGGCTGC
SiPLATZ12-cYFP	F: tggcgcgccactagtggatccATGGCAATCGAAGATGAATCGCCGCAG
	R: cccgggagcggtaccctcgagCTAGAACTCCACCATGAGGCTGCCGAA
SiDi9-3-GST	F: tccgcgtggatccccgaattccATGGCAATCGAAGATGAATCG	Pull-down
	R: gatgcggccgctcgagtcgacCTAGAACTCCACCATGAGGCTGC
SiPLATZ12-His	F: ctcggtaccctcgagggatccATGGCAATCGAAGATGAATCGCCGCAG
	R: agactgcaggtcgacaagcttCTAGAACTCCACCATGAGGCTGCCGAA
